# Supplementary material for: Deciphering the Role of Multiple Thioredoxin Fold Proteins of Leptospirillum sp. in Oxidative Stress Tolerance
Source: Int J Mol Sci. 2020 Mar 10;21(5):1880. doi: 10.3390/ijms21051880 (PMC7084401; doi:10.3390/ijms21051880)
Supplement: Supplementary file 1 [file ijms-21-01880-s001.zip]

Archive with 3 entries (2 files):
- ijms-748915 suppl for final/
- ijms-748915 suppl for final/Figure S1.tif
- ijms-748915 suppl for final/Table S1,S2,S3.pdf
